# Supplementary material for: Proteomic Analysis of Rap1A GTPase Signaling-Deficient C57BL/6 Mouse Pancreas and Functional Studies Identify an Essential Role of Rap1A in Pancreas Physiology
Source: Int J Mol Sci. 2024 Jul 23;25(15):8013. doi: 10.3390/ijms25158013 (PMC11312117; doi:10.3390/ijms25158013)
Supplement: Supplementary file 1 [file ijms-25-08013-s001.zip]

Archive with 1 entries (1 files):
- ijms-3072561-supplementary.pdf
